# Supplementary material for: Covalent Alkynylpyridopyrimidinones Targeting Cysteine 775 of the Epidermal Growth Factor Receptor Overcome Resistance to Current Therapies
Source: J Med Chem. 2025 Dec 23;69(1):533–52. doi: 10.1021/acs.jmedchem.5c02924 (PMC12794186; doi:10.1021/acs.jmedchem.5c02924)
Supplement: Supplementary file 2 [file jm5c02924_si_002.csv]

Compound number	SMILES	TM pIC50	WT pIC50
2	C#CC1=CC(C2=C(C=CC=C3)N3N=C2)=NC(NC4=CC=CC=C4)=N1	4.7	4.3
3	C=CC(=O)Nc1cc(Nc2nccc(-c3cn(C)c4ccccc34)n2)c(OC)cc1N(C)CCN(C)C	6.8	5
4	C=CC(=O)Nc1cc(Nc2nccc(-c3cn(C)c4ccccc34)n2)ccc1N(C)CCN(C)C	7	4.6
5	O=C1N(C)C2=NC(NC3=C(OC)C=C(N4CCOCC4)C=C3)=NC=C2C(C#C)=C1	8.4	7.2
6	O=C1N(C)C2=NC(NC3=CC=C(N4CCOCC4)C=C3)=NC=C2C(C#C)=C1	8.4	7.2
7	O=C1N(C)C2=NC(NC3=CC=C(N(C)CCN(C)C)C=C3)=NC=C2C(C#C)=C1	8.3	6.7
8	O=C1N(C)C2=NC(NC3=C(OC)C=C(N4CCN(C)CC4)C=C3)=NC=C2C(C#C)=C1	8	7
9	O=C1N(C)C2=NC(NC3=CC=C(N4CCN(C)CC4)C=C3)=NC=C2C(C#C)=C1	8.4	7.1
10	O=C1N(C)C2=NC(NC3=C(OC)C=C(N(C)C(=O)COC)C=C3)=NC=C2C(C#C)=C1	7.5	5.5
11	O=C1N(C)C2=NC(NC3=C(OC)C=C(N(C)C(=O)CCOC)C=C3)=NC=C2C(C#C)=C1	7.2	5.5
12	O=C1N(C)C2=NC(NC3=C(OC)C=C(N(C)C(=O)CN(C)C)C=C3)=NC=C2C(C#C)=C1	7.7	5.3
